# Supplementary material for: Cell encapsulation in liquified compartments: Protocol optimization and challenges
Source: PLoS One. 2019 Jun 21;14(6):e0218045. doi: 10.1371/journal.pone.0218045 (PMC6588215; doi:10.1371/journal.pone.0218045)
Supplement: S1 File — (ZIP) [file pone.0218045.s001.zip]

Archive with 7 entries (6 files):
- Measurements/
- Measurements/Voltage.pzfx
- Measurements/Needle size.pzfx
- Measurements/Flow rate.pzfx
- Measurements/with or without microparticles.pzfx
- Measurements/Concentration.pzfx
- Measurements/Distance.pzfx
